# Supplementary material for: Identification and Characterization of vB_PreP_EPr2, a Lytic Bacteriophage of Pan-Drug Resistant Providencia rettgeri
Source: Viruses. 2022 Mar 29;14(4):708. doi: 10.3390/v14040708 (PMC9026810; doi:10.3390/v14040708)
Supplement: Supplementary file 1 [file viruses-14-00708-s001.zip]

Archive with 1 entries (1 files):
- viruses-1585128-supplementary.pdf
